# Supplementary material for: Conjunctive Analysis of BSA-Seq and SSR Markers Unveil the Candidate Genes for Resistance to Rice False Smut
Source: Biomolecules. 2024 Jan 8;14(1):79. doi: 10.3390/biom14010079 (PMC10813778; doi:10.3390/biom14010079)
Supplement: Supplementary file 1 [file biomolecules-14-00079-s001.zip › Supplementary Table.xlsx]

## Sheet: Supplementary Table S1
Supplementary Table S1 SSR markers with polymorphism of tested rice.
SSR marker	Motif	Chromosome	Forward Primer	Reverse Primer
RM25313	AAAG	10	TCATCGGACAAGGTTATTCTGC	TGACTTGGAACCTAAGGGAAAGG
RM28195	AG	12	CCTAGTTCAGCTCCTGCTTACC	CTCAGATGTAGGGAATGTTTGC
RM28472	AG	12	GCTATGAACCTGTACACATGTAGG	GAGCACCATAACAATCAGTTGC
RM6959	AAG	3	GATTCCTATGGAGGATTGTTGC	AACTCCACCGGTGTTAAGAAGG
RM15066	AGGC	3	GCCGCAGTTGAGAGAACTCTTCC	GAGACGCGGATGACGAGACG
RM11505	AAG	1	TCGTCTTTGAGCCCACCATATTCG	CGCACCAGCACCCTTGTATCC
RM6291	AGC	3	GAAATATTTGTCGCCGATCAGTGC	GAACGAGACGAACGGGAAGTGC
RM5570	AC	3	GGTGTTCCTGTTCCAATTCTTGC	TCAAACTTGCTAGCCAAAGTAGGG
RM15303	AAG	3	GAATCGGGTCTACGGTTTAGG	AAAGGAAGAGAAGAGGCAACG
RM6146	CCG	3	AAAGGAGGGAGGAGGCAGTAGC	GGAACATCTTCTCCGGTTCTCC
RM469	AG	6	TTACGTGATCACACAGGCTCTCC	AAGCTGAACAAGCCCTGAAAGG
RM3334	AG	5	GGGAAAGGAAGGAGCTCAACG	AGAGGAGACTAATCACAGGGAATCG
RM23552	ATCG	8	TCTCTTCCATCGGATTCTCATGC	CTTGGTGCAGCGTGCTAATAGG
RM23641	AGC	8	CATGCTCAGTTCGATTAGTTGAGG	AGTGACAAGGAAGCCCTAAATCC
RM3761	AG	8	TGTGGAGTGTGGAGGCGAGAGC	AGGCACCCACCCACTGACTTCC
RM23546	AG	8	CAACGCTATTGATGCCTCTCTGC	ATCCTCTGCCATCGTCTTCTTCG
RM23566	ACT	8	CCACAAGCCCAGTATTATTAGCTTCC	CTGCCAGTGCAGGGTAGTTAGC
RM1047	AC	12	CACCTGGCTCCTCATCAAGTACC	TGGCTTAGTCTTGTGGAGACACG
RM1103	AG	12	GTCGGTGTGTACTCCGTGTTTGG	CATATGCAGTGGTCAGTGGAGTGG
RM1158	AG	12	GTCCATAATCCGGTTGCTATTAGG	ACAGGATCATGTCGCAATCG
RM1247	AG	1	GATTTCGATCTGACTGTCCCTAGC	CTTTCTTTCTCAGCTGCTTGTGC
RM1297	AG	1	AACGCAGTGCAAGTTGTATAGTGC	TCAGTACGTCCGGTCTGAAAGC
RM1303	AG	2	GCACTCAGCACTCCTTGACTTGC	AATGGGAAGCTTGCTGATCTTGG
RM1310	AG	12	AACAGCTCCAAGAACCCAATCC	GGGATTTCTCGTCGTTTCTTGC
RM1339	AG	1	GAGCAGCGTAAGATCTCCCTACC	CAAGCGAGCACATACATCAAAGC
RM1358	AG	2	AAAGGTGTGTGATGGCTTGTGG	AGGGCTCTACTATGCACCAATGC
RM1360	AG	1	AGAGCAGAAGTGAGCAATCATGG	CACCTATCATCACTGGGCATGG
RM3148	AC	1	GCTTTGGTATTTGCAGGTTCACG	CTATTGCTCGAACACTTTGCTTCTCC
RM3138	AC	6	GTGGTGAATGTTGAGCTGCATGG	GACTGAGCCAAGTTGCTGTCTGG
RM3131	AC	3	TCTCTGCACCCTGTTCACATGC	GCCTTTCCCAATGGAATATCAGG
RM3278	AG	3	CGATCCAAGCGAAAGATTTACC	GCTTCTTCCTCCCTCGTCTCC
RM3295	AG	5	AGACACGGCAAGGACAAAGC	CGTTCGGACTCCTTTGGATAGC
RM3308	AG	4	CCTCACGCCACTGACATCTGG	GGGAGGAGAGGTGAGGAAGAGAGC
RM3316	AG	2	CGCATTTGAAACTGGAAACTCG	GGACGAATACTGATATGGATGACTCC
RM3319	AG	4	CATGGGTGAGCGAGCTAGGG	TTTATCCATGGGCCTTCAGTTGC
RM3392	AG	3	AGCAACCAACCCAGTAGTTAGCC	GCTCATTTGCATGCTGTGTTAGC
RM3555	AG	7	GGCGATAGAGATATTGAAGTGC	CGTCTCGCAAATTAGTTCAGG
RM3700	AG	9	CCTTTGCCGCCTTCTCTTGG	ACGAGTTCCCGGTTAACCTTACG
RM3746	AG	1	CCTTGATCGGAAGTAGCTCAACG	GCCCTCAGAGCAGTAAGGAGAGG
RM3759	AG	5	CGTGCACAAACGAATTGACAAGG	CAGATGCTGGTGCGGATCTGG
RM3805	AG	6	ACACCACCATCAACGTACCAACC	AAGTCGAGAGGAAGAAGCCAAGG
RM3825	AG	1	CCACTAGCAGATGATCACAGACG	GAGCACCTCATAAGGGTTTCAGC
RM3870	AG	5	GGAGTAGATGTAAAGCCAAAGGATGC	CATGTCTGAGTATGACGGAGTATTGC
RM5311	AG	5	CGTCTTGTCTAATCAGCTTAGGG	CACATCAAAGATATCGGGTTGG
RM5341	AG	12	CATCCGGAGGAAGTTTGAAAGAAGG	CAAGGGCAACCTCTTCCACTACGC
RM5345	ACAG	2	CTCTGTTGCAATGCCCAATACC	AAGGGAGTCCATGGAGATGAGG
RM5419	AG	3	GGTTGGTCTTAATGCCCTCTTCC	TGCAGCTGAACTAGGAGACAACC
RM5490	AG	7	GCGGTGTGATTTGAATTGAACTGG	GCAAAGCAACTTCAAAGCTTCTCG
RM5512	AC	2	TGGGTGGCTTCTTTGTTGACC	ATTACACAGCACGGTTGTTCTGG
RM5519	AC	9	GTGCTCGCAACACATACCACTCC	GAACAGTGCTTCTCCGTTTGTGC
RM5536	AC	1	CACGTACCAGCCTTGATGAATCC	TGGGCTATACTAATCCCGTCATCC
RM5731	AAC	11	CTCCACCCTAAGCTTCTCCTGTGG	GCGCATCCATCCCTCTTCACC
RM5761	AAG	3	AAGATTACCCGGGATTGTAGTGG	AGTCTAGTCGTCCTCTTCACATGG
RM5771	AAG	4	GAGGGAGAGGAAGGAGTCGTAGG	CCTCCTCCTATATGTCATCACTCACG
RM5813	AGG	3	ATGGCGTCCCTCTCCCTTTCC	AATGCAGCCCTAGCAATTCAGTCC
RM5869	ATC	2	CGAGGAAGAAGAAGGAGGTGAGC	CTGAGCTCTCTGCAACCTACGC
RM5903	AAT	3	TGTCTAGGTTCGTAGCATGTGTTCC	CCACTGAAAGCACCGTTAAATCC
RM5928	AAT	3	CTTACCTTCTGAAATGGAGGTAGC	CAAGGTGAAAGACGAAGAATGC
RM5968	ATC	5	GGGTTACTGCACTACGGCATCG	GGTGGTGAATGGAAGGATCATGG
RM5979	ATC	4	GTTTGAACTCTGGTCTCAATGC	ACAGTATACGTGGCTCAATCAGG
RM5986	ACC	6	TCGGTCGTAGCTTGCCTTCG	ACACGCTCCGCGTCTCTATCG
RM5995	CCG	3	GGCAGCTTCCCACCACTTCC	GACAAGAAGCCGGCGAAGAACC
RM6045	CCG	1	GTTGAGCTGAGAGGTGATGAACC	CTTCTGTTCTTGGCTTGGTTTCC
RM6141	CCG	1	CCAATCTGGAACATATCCTCTCTCC	ATCACCATCGGTTGATCTCTAGCC
RM6203	CCG	2	ATCGTCTTCCGTTTGGATGG	TCTAGGGCTTCATCGATCACC
RM6374	AAG	2	TCACCAGACTCAACAAAGGATCG	TTCACCTTTCTTCTCCCTCATTCC
RM6375	AAG	2	CGAATGGAACGACAAGAGATGC	ATAGATCGACAACGTAGATCCACAGG
RM6378	AAG	2	CTGATCATCTCATGCCTCCTACG	TCCATCTCCCAATATGACCAACC
RM6645	ACG	5	CTCCGGGATGCCATAGTTTCG	AAGCTTCCTCTCGATCGTCTTCG
RM6704	ACT	10	GCTTGATGTCCTCTTGATCTTCTACC	ACAACTTTGCTGTGGTCAATCG
RM7451	AATT	2	TTGCAGCTTGTGTCGTTTACTGG	GCATTGGCGTTTGTTAATCACC
RM10054	AAG	1	CGGCTTCATGGCTTCAGCTACC	GACGAGAGGAGGCATGCAGAGC
RM16675	ACG	4	AAGACCAACGCCATCTTCTTGG	GTTCCCGGAGTTGGACAAACC
RM19669	AGAT	6	GTGTTCGGAGATGAGAGGATACG	GCGCTTTCTATTGGAGATGAACC
RM21767	AAG	7	GAGCCCATAACTACGGAGAAAGC	CGAGAGGAAGAAGAAGAACAAGACG
RM3664	AG	5	GGGCTGTTGCCTTAAACTGTCC	TATGAATTGCTACAGGCCATGC
RM3755	AG	7	TGTGGACAACCTCAACTGAAAGC	CATAATCACCAACATCGGAGAAGC
RM5341	AG	12	CATCCGGAGGAAGTTTGAAAGAAGG	CAAGGGCAACCTCTTCCACTACGC
RM5512	AC	2	TGGGTGGCTTCTTTGTTGACC	ATTACACAGCACGGTTGTTCTGG

## Sheet: Supplementary Table S2 
Supplementary Table S2 qRT-PCR primers used in this study to analyse candidate resistance genes.
GeneID	Forward primer(5’-3’)	Reverse primer(5’-3’)	Tm（°C）
LOC_Os12g30570	TCCTCCCACACCACTATGGA	ATCTTGCAGTGTCAGCGAGT	60
LOC_Os12g30590	AGACAGCCACAGGGTTTGTT	GAGGAGTTCTGCAGCTGGTT	60
LOC_Os12g30760	TGATCTTTCACGGAACTGGCT	AGCAAAAGTCTGCAACCTGC	60
LOC_Os12g31160	ACGTTGCAAGGGATGAGGAG	CTGGGATGAACCTTTCGGCT	60
LOC_Os12g31200	AATCCAGAACGGGGAACACC	ACTTGAAGTCCGACAGCTCG	59
LOC_Os12g31620	CTTTCCGAGGAGAAAGGCGT	GCTGCACAGAAGGCAATCAG	59

## Sheet: Supplementary Table S3
Supplementary Table S3 Disease index of individual rice plants in the F2 generation population.
F2 population	Disease index (DI)
F2-1	11.1111
F2-2	27.1605
F2-3	83.9506
F2-4	25.3968
F2-5	50
F2-6	41.6667
F2-7	58.7302
F2-8	93.3333
F2-9	78.7037
F2-10	61.1111
F2-11	91.9192
F2-12	65.2778
F2-13	50.7937
F2-14	40.7407
F2-15	64.4444
F2-16	20.6349
F2-17	9.72222
F2-18	36.5079
F2-19	76.1905
F2-20	21.1111
F2-21	13.8889
F2-22	80
F2-23	54.5455
F2-24	56.9444
F2-25	93.8272
F2-26	83.9506
F2-27	75
F2-28	24.6914
F2-29	34.2593
F2-30	63.3333
F2-31	56.7901
F2-32	52.381
F2-33	77.7778
F2-34	48.6111
F2-35	43.5185
F2-36	62.963
F2-37	58.7302
F2-38	44.4444
F2-39	53.3333
F2-40	55.5556
F2-41	6.66667
F2-42	3.0303
F2-43	4.93827
F2-44	14.2857
F2-45	14.8148
F2-46	20.3704
F2-47	5.55556
F2-48	7.93651
F2-49	9.87654
F2-50	8.64198
F2-51	1.23457
F2-52	4.44444
F2-53	3.7037
F2-54	8.33333
F2-55	4.44444
F2-56	1.5873
F2-57	11.1111
F2-58	43.3333
F2-59	0
F2-60	73.3333
F2-61	95.0617
F2-62	80
F2-63	86.6667
F2-64	28.5714
F2-65	19.0476
F2-66	59.7222
F2-67	12.5
F2-68	65.5556
F2-69	67.7778
F2-70	43.4343
F2-71	57.7778
F2-72	65.2778
F2-73	19.7531
F2-74	50
F2-75	50
F2-76	16.6667
F2-77	49.2063
F2-78	46.0317
F2-79	70.3704
F2-80	55.5556
F2-81	43.0556
F2-82	28.8889
F2-83	7.40741
F2-84	38.8889
F2-85	47.619
F2-86	9.72222
F2-87	0
F2-88	60
F2-89	16.0494
F2-90	40.7407
F2-91	4.7619
F2-92	22.2222
F2-93	47.2222
F2-94	0
F2-95	48.1481
F2-96	47.2222
F2-97	31.9444
F2-98	16.0494
F2-99	15.5556
F2-100	60
F2-101	11.1111
F2-102	29.6296
F2-103	53.7037
F2-104	88.8889
F2-105	73.0159
F2-106	51.8519
F2-107	41.1111
F2-108	48.1481
F2-109	47.2222
F2-110	31.9444
F2-111	1.23
F2-112	15.5556
F2-113	60
F2-114	11.1111
F2-115	29.6296
F2-116	53.7037
F2-117	88.8889
F2-118	73.0159
F2-119	51.8519
F2-120	41.1111
F2-121	23.12
F2-122	33.12
F2-123	30.12
F2-124	28.91
F2-125	25.76
F2-126	22.13
F2-127	70.11
F2-128	27.13
F2-129	29.13
F2-130	62.12
F2-131	21.54
F2-132	25.78
F2-133	34.1
F2-134	36.23
F2-135	23.01
F2-136	24.12
F2-137	29.32
F2-138	34.12
F2-139	32.1
F2-140	24.34
F2-141	69.1358
F2-142	65.2778
F2-143	47.4747
F2-144	12.32
F2-145	15.34
F2-146	40
F2-147	65.5556
F2-148	32.13
F2-149	34.12
F2-150	23.86
F2-151	32.13
F2-152	23.12
F2-153	21.23
F2-154	24.67
F2-155	1.23457
F2-156	76.3889
F2-157	20.34
F2-158	21.45
F2-159	25.34
F2-160	11.23
F2-161	79.1667
F2-162	33.3333
F2-163	6.23
F2-164	40.2778
F2-165	47.619
F2-166	26.3889
F2-167	22.13
F2-168	13.56
F2-169	1.85185
F2-170	15.35
F2-171	7.12
F2-172	11.78
F2-173	9.72222
F2-174	5.13
F2-175	7.40741
F2-176	38.8889
F2-177	61.7284
F2-178	34.21
F2-179	32.12
F2-180	35.12
F2-181	4.7619
F2-182	7.77778
F2-183	22.24
F2-184	12.23
F2-185	5.32
F2-186	1.11111
F2-187	29.12
F2-188	27.32
F2-189	27.12
F2-190	50
F2-191	8.12
F2-192	0
F2-193	0
F2-194	22.2222
F2-195	15.23
F2-196	13.13
F2-197	7.93651
F2-198	2.12
F2-199	16.23
F2-200	12.11
F2-201	1.23457

## Sheet: Supplementary Table S4
Supplementary Table S4 Annotated statistics of population SNPs.
Region	9311	IR27	R-pool	S-pool
downstream	187940	185134	225112	220542
exonic	187552	186121	226625	221920
exonic;splicing	64	67	74	71
intergenic	2131100	1681605	2494483	2432540
intronic	337353	336080	406361	398256
ncRNA_exonic	936	917	1099	1079
ncRNA_intronic	1310	976	1519	1476
ncRNA_splicing	4	4	4	4
splicing	538	561	665	651
upstream	260072	256218	311535	304753
upstream;downstream	24127	24085	29472	28903
UTR3	63000	62169	76064	74549
UTR5	55589	53589	66404	65315
UTR5;UTR3	512	275	549	541
nonsynonymous SNV	95232	94906	120014	117726
stopgain	1473	1921	2003	2003
stoploss	296	346	360	360
synonymous SNV	92343	109972	112900	112900

## Sheet: Supplementary Table S5
Supplementary Table S5 Annotated statistics of population Indels.
Region	9311	IR27	R-pool	S-pool
downstream	37165	36313	44047	46555
exonic	11750	11539	14098	14921
exonic;splicing	10	10	10	10
intergenic	296554	291216	346538	368916
intronic	70650	69597	84192	89448
ncRNA_exonic	151	141	169	180
ncRNA_intronic	134	138	156	169
ncRNA_splicing	1	1	1	1
splicing	239	222	288	305
upstream	50966	50096	60600	63903
upstream;downstream	5609	5504	6689	7032
UTR3	15253	14899	18200	19191
UTR5	17414	17011	20732	21722
UTR5;UTR3	121	81	131	136
frameshift deletion	1981	1981	2541	2486
frameshift insertion	1523	1550	1893	1867
nonframeshift deletion	3199	3069	3580	3564
nonframeshift insertion	2864	2854	3299	3282
stopgain	102	105	129	127
stoploss	14	12	18	16

## Sheet: Supplementary Table S6
Supplementary Table S6 Polymorphism marker screening statistcs among parents.
Chromosome	Total tested marker	Polymorphism	Polymorphism percentage
1	85	10	11.7647
2	70	10	14.2857
3	63	12	19.0476
4	78	5	6.41026
5	77	8	10.3896
6	78	4	5.12821
7	65	3	4.61538
8	68	5	7.35294
9	68	2	2.94118
10	67	3	4.47761
11	69	1	1.44928
12	83	8	9.63855
Toatal	871	71

## Sheet: Supplementary Table S7
Supplementary Table S7 Genotype analysis of F2 population.
F2 population	RM11B3	RM1158	RM28195	RM5341	RM28472	RM1B47
9311	A	A	A	A	A	A
IR77298-14-1-2::IRGC117374-1	B	B	B	B	B	B
F2-1	B	B	B	B	B	A
F2-2	A	A	A	A	A	B
F2-3	B	B	B	B	B	B
F2-4	A	A	A	A	A	A
F2-5	B	B	A	B	B	B
F2-6	A	A	A	A	A	A
F2-7	B	B	B	B	B	B
F2-8	B	A	B	B	B	B
F2-9	B	B	B	B	B	B
F2-1B	B	B	B	A	A	B
F2-11	A	B	B	B	A	B
F2-A	A	A	A	A	A	A
F2-13	A	H	H	A	H	A
F2-14	A	A	A	A	A	A
F2-15	A	B	B	B	B	B
F2-16	B	B	A	B	B	B
F2-17	A	B	B	B	A	A
F2-18	A	A	A	A	A	A
F2-19	B	A	B	B	A	B
F2-2B	A	A	A	B	A	A
F2-21	A	A	A	A	A	A
F2-22	B	B	B	B	B	B
F2-23	A	H	A	H	A	A
F2-24	A	A	A	A	A	A
F2-25	A	B	A	A	A	A
F2-26	A	A	A	A	A	A
F2-27	A	B	A	A	A	A
F2-28	B	A	B	B	B	B
F2-29	A	A	A	A	A	A
F2-3B	A	H	H	A	H	A
F2-31	B	A	B	A	A	B
F2-32	A	B	A	A	A	A
F2-33	A	B	B	B	B	B
F2-34	A	A	A	A	B	A
F2-35	A	A	A	A	A	A
F2-36	B	B	A	B	A	A
F2-37	A	H	A	A	A	A
F2-38	A	A	A	A	A	A
F2-39	A	H	H	A	H	A
F2-4B	A	A	A	A	A	A
F2-41	B	B	A	B	B	A
F2-42	A	A	A	A	A	A
F2-43	A	A	A	A	A	A
F2-44	A	A	A	A	A	A
F2-45	A	B	A	A	A	A
F2-46	A	A	A	A	A	A
F2-47	A	B	A	A	A	A
F2-48	A	B	A	A	A	A
F2-49	A	A	A	A	A	A
F2-5B	B	B	B	B	B	A
F2-51	A	H	A	A	A	A
F2-52	A	A	A	H	A	A
F2-53	A	A	A	A	A	A
F2-54	A	B	A	A	A	A
F2-55	A	A	A	A	B	A
F2-56	A	A	A	A	A	A
F2-57	A	H	A	A	A	A
F2-58	A	A	H	A	A	A
F2-59	A	A	A	A	A	A
F2-6B	B	B	B	B	B	B
F2-61	A	A	A	A	A	A
F2-62	B	A	B	A	B	B
F2-63	A	H	A	H	A	A
F2-64	A	A	A	A	A	A
F2-65	B	B	B	A	B	B
F2-66	A	A	B	A	A	B
F2-67	A	B	A	A	A	A
F2-68	A	A	A	A	A	B
F2-69	A	A	A	A	A	A
F2-7B	A	A	A	A	A	A
F2-71	B	A	B	B	A	B
F2-72	A	A	A	A	A	B
F2-73	B	B	B	B	B	B
F2-74	A	H	A	A	A	A
F2-75	A	A	B	B	B	B
F2-76	A	A	A	A	A	A
F2-77	A	B	A	A	A	A
F2-78	B	B	B	B	B	B
F2-79	A	A	B	A	A	B
F2-8B	A	A	A	A	A	A
F2-81	A	H	A	H	A	A
F2-82	A	A	A	A	A	A
F2-83	A	A	A	A	A	A
F2-84	A	A	B	B	A	B
F2-85	B	A	A	A	B	A
F2-86	A	A	A	A	A	A
F2-87	B	B	B	A	B	B
F2-88	A	A	A	A	A	A
F2-89	H	A	A	A	A	A
F2-9B	A	H	A	A	A	A
F2-91	A	A	A	A	A	A
F2-92	H	A	A	A	A	A
F2-93	B	A	A	A	B	A
F2-94	A	B	A	A	A	A
F2-95	A	B	A	A	A	A
F2-96	A	A	A	A	A	A
F2-97	B	B	B	A	B	A
F2-98	A	A	B	B	A	B
F2-99	A	A	B	B	A	A
F2-1BB	A	A	A	A	A	A
F2-1B1	B	B	B	B	B	B
F2-1B2	A	A	A	A	A	A
F2-1B3	A	A	A	A	A	A
F2-1B4	H	A	H	A	H	A
F2-1B5	A	A	B	B	A	B
F2-1B6	A	A	A	A	A	A
F2-1B7	B	B	B	B	B	B
F2-1B8	A	A	A	A	A	A
F2-1B9	A	A	A	A	A	A
F2-11B	A	A	A	A	A	A
F2-111	B	A	B	B	B	B
F2-1A	A	A	A	A	A	A
F2-113	B	A	B	B	B	A
F2-114	A	B	A	A	B	A
F2-115	H	A	H	A	B	A
F2-116	A	A	A	A	A	A
F2-117	B	B	A	B	B	A
F2-118	A	A	A	A	A	A
F2-119	B	A	A	A	A	A
F2-AB	A	A	A	A	A	A
F2-A1	B	A	B	B	B	B
F2-A2	A	A	A	A	A	A
F2-A3	A	A	A	A	A	A
F2-A4	H	A	A	A	A	A
F2-A5	A	A	A	A	A	A
F2-A6	B	A	B	A	B	A
F2-A7	A	A	A	A	A	A
F2-A8	A	A	B	B	A	A
F2-A9	A	B	B	B	B	B
F2-13B	A	A	A	B	A	B
F2-131	A	A	A	A	A	A
F2-132	B	A	A	B	B	A
F2-133	B	A	A	A	A	A
F2-134	B	A	B	B	B	B
F2-135	A	A	A	A	A	A
F2-136	H	A	A	A	A	A
F2-137	A	B	B	B	B	B
F2-138	B	B	B	B	B	B
F2-139	A	A	H	A	A	A
F2-14B	A	H	A	B	A	A
F2-141	A	B	A	A	B	A
F2-142	B	B	B	B	B	B
F2-143	B	B	B	B	B	B
F2-144	B	B	B	A	B	A
F2-145	B	A	B	B	B	A
F2-146	A	B	B	B	A	B
F2-147	B	B	A	B	B	A
F2-148	A	A	A	A	A	A
F2-149	A	A	A	A	A	A
F2-15B	A	A	A	A	A	A
F2-151	A	A	A	A	A	A
F2-152	A	B	A	A	A	A
F2-153	B	B	B	A	B	A
F2-154	A	A	B	B	A	B
F2-155	A	A	A	A	A	A
F2-156	A	A	A	A	A	A
F2-157	B	B	B	B	B	B
F2-158	B	A	B	B	B	B
F2-159	A	A	A	B	A	A
F2-16B	A	A	A	A	A	A
F2-161	A	A	A	A	A	A
F2-162	A	A	A	A	A	A
F2-163	B	B	B	B	B	B
F2-164	H	A	H	A	A	A
F2-165	B	B	B	B	A	A
F2-166	A	A	A	A	A	A
F2-167	A	B	A	B	B	A
F2-168	A	B	A	A	A	A
F2-169	B	B	B	B	B	B
F2-17B	B	B	B	B	B	B
F2-171	A	B	A	A	A	A
F2-172	B	A	B	B	A	B
F2-173	B	A	A	A	A	A
F2-174	A	H	A	H	A	A
F2-175	A	B	A	A	B	A
F2-176	B	A	B	A	A	B
F2-177	A	A	A	A	A	A
F2-178	A	A	A	A	A	A
F2-179	B	B	B	B	B	B
F2-18B	B	B	A	B	B	B
F2-181	B	A	A	B	B	A
F2-182	A	B	A	A	A	B
F2-183	A	A	A	A	A	A
F2-184	B	A	A	A	B	A
F2-185	B	B	B	B	B	B
F2-186	B	B	B	B	B	B
F2-187	B	A	A	A	B	A
F2-188	A	B	A	A	A	A
F2-189	A	H	A	H	A	A
F2-19B	B	B	B	B	B	B
F2-191	A	A	A	A	A	A
F2-192	B	A	B	A	A	A
F2-193	B	B	B	B	B	B
F2-194	A	B	A	A	A	A
F2-195	A	B	A	A	A	A
F2-196	B	B	B	B	B	B
F2-197	A	A	A	A	A	A
F2-198	A	A	B	B	A	A
F2-199	B	B	B	B	B	B
F2-2BB	A	A	A	B	A	A
F2-2B1	B	B	B	B	B	B
Note:

## Sheet: Supplementary Table S8
Supplementary Table S8 Statistical analysis of resistance candidate genes.
Gene ID	Protein length	Gene Product Name	Domain
LOC_Os12g30540	1126	ubiquitin carboxyl-terminal hydrolase 12 isoform X1	molecular_function
LOC_Os12g30570	385	serine/threonine-protein kinase STY13-like, partial	biological_process
LOC_Os12g30590	426	disease resistance protein RGA2, NB-ARC domain containing protein, expressed	molecular_function
LOC_Os12g30610	333	pentatricopeptide repeat-containing protein At3g29230 isoform X1	molecular_function
LOC_Os12g30760	1056	putative disease resistance protein At4g10780	molecular_function
LOC_Os12g30824	816	ent-sandaracopimara-8(14),15-diene synthase	molecular_function
LOC_Os12g31000	521	putative pumilio homolog 7, chloroplastic	molecular_function
LOC_Os12g31160	936	disease resistance protein Pik-2-like, NB-ARC domain containing protein, expressed	molecular_function
LOC_Os12g31200	1009	disease resistance protein RGA4-like, NB-ARC domain containing protein, expressed	molecular_function
LOC_Os12g31340	505	putative FBD-associated F-box protein At5g56440	molecular_function
LOC_Os12g31350	186	GRF1-interacting factor 3	molecular_function
LOC_Os12g31450	237	plastid division regulator MinE, putative, expressed	biological_process
LOC_Os12g31480	487	GPI mannosyltransferase 2	biological_process
LOC_Os12g31620	902	disease resistance protein RPM1 , NB-ARC domain containing protein, expressed	molecular_function
LOC_Os12g31640	270	vacuolar protein sorting-associated protein 26A	biological_process
LOC_Os12g31748	248	MADS-box transcription factor 20	molecular_function
LOC_Os12g31800	259	glycine-rich RNA-binding protein 7, putative, expressed	molecular_function
LOC_Os12g31820	296	phosphoserine phosphatase, chloroplastic	biological_process
LOC_Os12g31830	324	nitrilase-like protein 2	biological_process
